# Supplementary material for: Antimicrobial, Cytotoxic and Mutagenic Activity of Gemini QAS Derivatives of 1,4:3,6-Dianhydro-l-iditol
Source: Molecules. 2022 Jan 24;27(3):757. doi: 10.3390/molecules27030757 (PMC8838521; doi:10.3390/molecules27030757)
Supplement: Supplementary file 1 [file molecules-27-00757-s001.zip]

Archive with 1 entries (1 files):
- molecules-1494662-supplementary.pdf
